# Supplementary material for: Panchromatic Absorbers Tethered for Bioconjugation or Surface Attachment
Source: Molecules. 2022 Oct 1;27(19):6501. doi: 10.3390/molecules27196501 (PMC9573448; doi:10.3390/molecules27196501)
Supplement: Supplementary file 1 [file molecules-27-06501-s001.zip]

Archive with 1 entries (1 files):
- molecules-1930350-supplementary.pdf
